# Supplementary material for: Feedback inhibition of cAMP effector signaling by a chaperone-assisted ubiquitin system
Source: Nat Commun. 2019 Jun 12;10:2572. doi: 10.1038/s41467-019-10037-y (PMC6561907; doi:10.1038/s41467-019-10037-y)
Supplement: Supplementary file 7 — Source Data [file 41467_2019_10037_MOESM7_ESM.xlsx]

## Sheet: fig1
Fig 1a										pvalue
	FSK			mean	FSK+MG132			mean
0	117.768	120.15	92.3488	110.089	112.481	122.682	99.8974	111.687	FSK0/FSK6h	0.02
3h	98.6081	86.0085	78.6664	87.761	78.4033	100.779	77.7138	85.632	FSK6/FSK+MG6	0.03
6h	64.0493	53.3067	52.4202	56.592	100.158	103.441	106.205	103.268	FSK9/FSK9+MG132	0.03
9h	31.8626	29.8608	42.3661	34.6965	125.439	123.495	109.606	119.513

## Sheet: fig2
Fig 2b
	-			mean	FSK			mean		pvalue		-	+ FSK
HSP90	0.352777	0.296953	0.421157	0.356962	0.843178	0.800781	0.729747	0.791236	HSP90 -/+ FSK	0.006	Fold increase	1	2.21658
CHIP	0.543955	0.487301	0.423676	0.484977	0.848502	0.931456	0.798634	0.859531	CHIP -/+ FSK	0.002	Fold increase	1	1.78039
HSP70	0.358492	0.410427	0.414643	0.394521	0.475036	0.50823	0.546744	0.510003	HSP70 -/+FSK	0.018	Fold increase	1	1.11812
Fig 2d
WT -	WT FSK	GST	p value
100	229.113	8.1397	0.0169
100	162.31	10.4623
100	134.121	8.43441
100	126.564	10.2167
100	270.738	6.72227
Fig 2e
WT -	WT FSK	GST	p value
100	114.496	10.2393	0.029
100	101.371	11.0833
100	147.597	27.46
100	124.842	31.9928
100	114.258	28.2119
Fig 2f
WT -	WT FSK	GST	value
100	147.746	28.9855	0.0125
100	124.17	32.5065
100	118.22	21.6399
100	339.852	20.9401
100	344.577	19.3356

## Sheet: fig3
Fig 3b
											p value
WT-	WT+	DNAJBI-	DNAJBI+	T198A-	T198A+	T198E-	T198E+	L206R-	L206R+
1	0.397267	1.6636	0.900453	1.1463	1.35372	1.04302	0.892701	1.50359	1.54354	WT/ WT+CHIP	0.0041
1	0.801361	1.01121	0.487228	0.765245	0.800662	0.923822	1.30423	1.33363	1.43314	DNAJBI /DNAJBI+CHIP	0.0045
1	0.562178	1.08514	0.666674	0.354442	0.273147	0.262383	0.368995	0.515564	0.535192
1	0.682353	0.828479	0.408269	0.506903	0.649508	0.48636	0.535961	0.696281	0.648585
Fig 3e
	WT			T197A			DNA JB1			L206R				p value
0	0.60027	0.522557	0.495589	0.8354	0.368459	0.368459	2.36892	2.42082	1.99173	0.603231	1.12927	1.10564	Wt0/WT9h	0.0049
6	0.4165	0.375367	0.428858	0.967307	0.704525	0.444884	0.976117	1.78591	1.87781	0.540351	0.804037	0.895761	DNA JB1 0/DNAJB1 9h	0.01
9	0.224178	0.294478	0.319859	1.02101	0.489561	0.385547	1.11316	1.4976	1.14455	0.686071	0.88971	1.13733
	WT fold decrease			T197A fold decrease			DNA JB1 fold decrease			L206R fold decrease
	1			1			1			1
	0.8			1.4			0.6			0.9
	0.5			1.25			0.5			1.1

## Sheet: fig4
Fig 4c
	si CNT			mean	siCHIP			mean		p value
0	0.538264	0.464401	0.51191	0.504858	0.481783	0.524182	0.60323	0.536398	siCNT6/siCHIP6	0.0106
6	0.257325	0.23192	0.273552	0.254266	0.399951	0.441195	0.594575	0.478574	siCNT9/siCHIP9	0.0228
9	0.243504	0.168866	0.189538	0.200636	0.466209	0.776073	0.467371	0.569884
Fig 4e
	-			mean	VER155008			mean		p value
0	1.00825	1.27357	0.967633	1.08315	1.24264	1.39353	1.38925	1.3418	cnt 0/12	0.0132
6	0.645981	0.865982	0.608751	0.706905	1.27996	1.39282	1.4242	1.36566	cnt9/VER9	0.0175
9	0.496437	0.688453	0.516541	0.567144	1.19604	1.47982	1.54631	1.40739	cnt12/VER12	0.0322
12	0.314871	0.327895	0.366547	0.336438	1.37079	1.24984	1.54927	1.38997
Fig 4g
	-				mean	17AAG				mean		p value
0	0.815917	0.730688	1.09698	0.698828	0.835604	0.845299	0.705603	1.05686	0.629473	0.809308	CNT/917AAG	0.0264
6	0.922413	0.825672	0.864065	0.672595	0.821186	0.956001	0.48497	0.821906	0.393799	0.664169	CNT/12 17AAG	0.0454
9	0.836659	0.712172	0.999128	0.681161	0.80728	0.941957	0.501343	0.748546	0.329017	0.630216
12	0.845299	0.705603	1.08686	0.629473	0.816808	0.534128	0.399754	0.554953	0.351705	0.460135

## Sheet: fig5
Fig 5c														p value
	WT			mean	K285A			mean	K310A			mean
0	1.01414	1.40547	1.04398	1.15453	0.519677	1.76972	0.51139	0.933595	0.988254	1.20852	0.880013	1.02559	WT9/K3109	0.001
9	0.367784	0.391939	0.377868	0.479197	0.409172	1.56141	0.0965755	0.689054	0.967537	1.60782	1.09949	1.22495	WT12/K31012	0.005
12	0.198766	0.261502	0.185463	0.315244	0.22318	0.808606	0.142365	0.391384	1.09813	1.98872	1.42062	1.50249
Fig 5e							p value
WT+mock	K310+mock	K286+ mock	WT+CHIP	K310+CHIP	K286+CHIP	WT /WT+CHIP	0.0075
94	84.6914	94.7047	67.9129	131.104	81.6719	WT/ K310+CHIP	<0,0001
106	102.395	118.154	66.1006	147.355	75.9357	WT /286+CHIP	< 0,0001
100	83.0401	94.655	77.429	127.069	85.4341
100	89.0506	93.7516	97.5619	131.02	78.5096
100	95.0644	94.4778	83.7522	120.298	91.6872
Fig 5i
	WT			mean	K310A			mean		p value
-	0.8	0.88	0.86	0.846667	0.94	0.97	0.96	0.956667	WT/WT+K0	< 0,0001
Ub-K0	0.14	0.13	0.15	0.14	0.96	0.961	0.97	0.963667

## Sheet: fig6
Fig 6c
	siCNT				mean	siCHIP			mean		p value
-	10	9	12	8	9.75	60	50	64	58	siCNT-/+FSK	0.0068
+ FSK	65	81	84	90	80	43	57	62	54	siCNT/siCHIP	0.006
+FSK+H89	11	9	7	10	9.25	4	10	12	8.66667
Fig 6d
	siCNT			mean	siCHIP			mean		p value
-	1	1.33	0.8	1.04333	11.8556	6.983	8.59	9.14287	siCNT/siCHIP	0.03
FSK	39.015	40.3	43.321	40.8787	33.329	22.321	28.368	28.006	siCNT+FSK/siCHIP+FSK	0.037
H89	1.206	1.33	2.328	1.62133	1.486	2.016	2.361	1.95433
FSK+H89	1.698	1.585	1.637	1.64	1.277	3.831	2.956	2.688
Fig 6f
	-		mean	VER155008		mean
0	0.435924	0.376488	0.406206	0.79574	0.843821	0.819781
15	0.660109	0.636728	0.648419	0.841338	0.778923	0.810131
30	0.572608	0.678929	0.625769	0.965208	0.793264	0.879236
60	0.702357	0.712983	0.70767	0.958931	0.798736	0.878833
Fig 6g
	-			mean	VER155008			mean
0	0.84	1	7.85	3.23	1.29	1.47	0.58	1.11333
30	11.99	5.17	8.26	8.47333	0.39	40.33	5.2	15.3067
120	0.28	0.51	2.32	1.03667	15.8	36.16	19.4	23.7867
Fig 6i
	WT			mean	k310A			mean
0	0.025	0.07	0.027	0.0406667	4.5	10.48	2.7	5.89333
30	12.7	26.11	13.05	17.2867	52.225	8.43	12.32	24.325
60	19.31	8.067	34.63	20.669	8.7	21.23	4.85	11.5933

## Sheet: fig7
Fig 7b
	veh.				%	VER155008				%		p value
-	3/27	2/4	0/4	4/16	26	11/14	17/23	30/41	15/33	80	-/+FSK	0.0423
+FSK	6/6	24/30	27/30	4/6	86	12/17	16/20	15/19	13/17	76	veh/VER	0.029
Fig 7d
	siCNT			%	siCHIP			%		pvalue
-	3/30	2/15	10/30	20	17/30	17/28	15/28	60	siCNT/siCNT+FSK	0.012
+FSK	22/30	22/35	27/30	80	10/31	22/49	20/40	36	siCNT/siCHIP	0.0097

## Sheet: fig8
Fig 8b
	WT		mean	KO		mean
0	0.062	0.049	0.0555	0.378682	0.514452	0.446567
30	0.65	0.657	0.6535	0.592941	0.579199	0.58607
60	0.56	0.607	0.5835	0.480353	0.39841	0.439381
Fig 8d
	CNT			%	AX71			%		p value
-	0/10	2/22	2/15	8	4/8	12/18	8/15	60	CNT-/+FSK	0.001
FSK	7/13	9/15	20/32	60	14/20	5/6	6/9	70
FSK+H89	0/7	1/10	6/18	20	1/4	3/9	4/16	27

## Sheet: suppl
Fig S5a
WT+mock	K310+mock	K286+ mock	WT+CHIP	K310+CHIP	K286+CHIP
95	94.4023	81.3748	94.4867	145.664	78.5952
100	99.5433	102.343	78.4569	148.866	75.9883
98	100.077	101.845	82.9411	154.636	81.7463
101	87.0746	102.984	72.3065	138.295	80.7332
100	101.997	110.89	88.7044	133.969	78.4487
Fig S5b
PKI + mock	PKI + CHIP
1	1.0806
1	1.23378
1	1.02599
1	0.925827
1	0.990498
Fig S8b
	CMV		mean	TPR		mean	TPR+H89		mean
0	0.441383	0.07493	0.258157	0.64742	0.608783	0.628101	0.26391	0.12639	0.19515
15	1.09476	0.17226	0.633513	0.75556	0.31263	0.534095	0.229553	0.257644	0.243598
30	1.28079	0.29412	0.787455	0.72745	1.18656	0.957005	0.17157	0.218559	0.195065
60	1.03386	0.25789	0.645873	0.67663	1.08691	0.88177	0.07783	0.07739	0.07761
Fig S9a
	mean C57BL6J	SEM	mean C57BL6J+HSP70	SEM	mean CHIP ko	SEM
0.1	0.35	0.01	0.35	0.01	0.37	0.02
0.2	0.47	0.02	0.47	0.02	0.5	0.02
0.3	0.76	0.075	0.71	0	0.79	0
0.4	0.91	0.03	0.91	0.03	0.95	0.04
0.5	1.09	0.03	1.08	0	1.098	0.06
Fig S9b
	mean C57BL6J	SEM	mean C57BL6J+HSP70	SEM	mean CHIP ko	SEM		p value
1	98.53	0	99.47	2.61	92.673	2.537		﻿B vs D 3,351E-017
2	94.35	2.96	103.12	3.01	92.673	3.969		B vs. F 3,193E-17
3	96.01	0.74	102.97	2.54	95.644	2.561
4	101.44	4.22	100.16	3.97	93.281	4.903
5	95.73	0.677	99.71	2.56	90.755	1.937
6	96.82	3.82	99.04	4.9	99.232	2.606
7	103.61	3.75	99.3	1.94	97.464	3.011
8	99.93	1.22	99.47	2.61	93.399	3.011
9	101.77	1.25	103.12	3.01	97.121	2.537
10	100.1	3.76	102.97	3.01	99.227	3.969
11	100.17	2.88	100.16	2.54	101.335	2.561
12	100	2.65	97.2	3.97	102.881	4.903
13	100.73	1.37	100.85	2.56	100.641	1.937
14	100.38	1.15	110.27	4.9	101.001	2.606
15	100.09	2.89	107.1	1.94	104.203	3.011
16	100.98	5.18	102.4	2.61	105.635	2.45
17	100.03	2.09	100.28	3.01	107.268	2.934
18	100.22	3.25	101.15	2.45	107.158	0.296
19	100.38	0.276	100.15	2.93	114.205	0.201
20	105.39	0.288	100.67	0.296	111.636	3.536
21	113.41	0.285	110.48	0.201	116.097	12.955	Frk+Rolipram+Ptx
22	114.91	20.22	112.95	3.54	115.245	10.382	Frk+Rolipram+Ptx
23	123.44	20.89	120.73	12.96	128.825	12.94	Frk+Rolipram+Ptx
24	133.78	24.83	147.23	10.38	144.003	15.254	Frk+Rolipram+Ptx
25	145.44	17.31	161.09	12.94	156.381	16.805	Frk+Rolipram+Ptx
26	148.52	14.09	171.08	15.25	162.013	16.427	Frk+Rolipram+Ptx
27	147.31	14.06	163.61	16.81	172.149	19.701	Frk+Rolipram+Ptx
28	149.91	16.06	181.66	16.43	179.002	17.173	Frk+Rolipram+Ptx
29	156.65	18.47	179.98	19.7	182.638	12.173	Frk+Rolipram+Ptx
30	156.32	18.67	191.43	17.17	190.141	14.677	Frk+Rolipram+Ptx
31	168.53	17.84	205.66	12.17	196.41	18.76	Frk+Rolipram+Ptx
32	167.15	16.09	197.53	14.68	209.303	14.155	Frk+Rolipram+Ptx
33	168	12.1	200.96	18.76	217.209	13.297	Frk+Rolipram+Ptx
34	167.48	14.09	205.05	14.16	225.37	16.507	Frk+Rolipram+Ptx
35	172.15	14.16	208.61	13.3	232.398	16.304	Frk+Rolipram+Ptx
36	170.83	16.14	217.37	16.51	240.219	14.717
37	171.26	14.06	216.52	16.3	239.124	14.033
38	169.35	19.4	219.05	14.72	239.324	13.872
39	172.76	12.91	219.43	14.03	237.827	14.999
40	187.96	17.15	212.29	13.87	237.557	11.147
41	193.59	11.79	218.53	15	236.154	13.088
42	203.17	13.55	225.11	11.15	235.146	13.165
43	211.34	11.03	224.83	13.09	238.414	13.921
44	210.12	15.5	223.22	13.17	234.006	14.671
45	216.14	14.38	217.99	13.92	238.604	13.38
46	222.02	12.63	206.48	14.67	234.437	14.148
47	226.98	16.04	212.16	13.38	237.133	14.546
48	220.61	14.06	213.11	14.15	233.972	13.92
49	220.54	12.18	211.66	14.55	233.228	13.583
50	217.68	14.17	222.76	13.92	235.838	14.774
51	210.69	16.41	213.96	13.58	234.153	16.552
52	215.93	16.05	206.26	14.77	239.317	14.031
53	212.5	16.69	206.77	16.55	238.332	14.423
54	197.96	17	212.81	14.03	237.562	13.427
55	195.63	11.09	221.99	14.42	239.811	14.252
56	202.87	14.12	210.61	13.43	239.085	14.663
57	199.79	14.68	212.98	14.25	240.537	13.143
58	194.65	14.49	219.8	14.66	245.314	14.662
59	195.45	16.86	211.39	13.14	242.129	15.543
60	190.71	14.19	217.16	14.66	243.392	12.731
61	197.89	13.06	210.07	15.54	241.673	13.422
62	193.41	16.84	222.83	12.73	245.004	12.423
63	191.02	14.06	226.22	13.42	247.894	13.868
64	189.83	14.73	221.81	12.42	246.177	14.862
65	188.53	16.35	220.48	13.87	246.292	13.051
66	189.78	12.22	230.08	14.86	241.454	13.683
67	189.97	11.46	220.67	13.05	245.008	13.344
68	188.73	13.02	219.55	13.68	244.24	13.986
69	192.16	13.4	234.97	13.34	239.678	13.212
70	189.76	13.97	230.32	13.99	231.033	14.095
71	188.72	13.95	228.23	13.21	230.27	13.403
72	187.67	14.68	223.05	14.1	230.683	15.158
73	186.01	13.64	226.08	13.4	229.448	14.64
74	181.24	14.69	230.98	15.16	236.147	12.598
75	182.91	14.38	235.82	14.64	234.079	12.616
76	185.84	19.28	228.01	12.6	228.118	12.149
77	179.59	14.39	235.62	12.62	236.249	13.797
78	181.81	13.27	230.74	14.15	228.222	11.827
79	184.39	12.58	232.85	13.8	229.661	11.441
80	177.36	16.16	234.91	12.83	224.962	11.67
81	178.02	12.08	233.9	16.44	236.043	11.865
82	178.36	13.03	230.71	14.67	234.561	11.64
83	173.53	14.42	230.42	13.87	238.458	11.598
84	175.95	13.55	233.57	14.64	239.947	11.616
85	176.14	11.99	237.34	12.6	232.934	11.149
86	178.2	12.35	237.38	12.62	234.01	11.1
87	178.03	13.91	230.09	14.15	232.8	11
